# Supplementary material for: Abundant and equipotent founder cells establish and maintain acute lymphoblastic leukaemia
Source: Leukemia. 2017 May 26;31(12):2577–86. doi: 10.1038/leu.2017.140 (PMC5558874; doi:10.1038/leu.2017.140)
Supplement: Supplementary Information [file leu2017140x2.txt]

import argparse
import sys
from Bio import SeqIO
import gzip
import re

quality_cutoff = 30
variable_pattern = 'NNATCNNGATSSAAANNGGTNNAACNN'

def main(f):
    sys.stderr.write('Quality threshold is '+str(quality_cutoff)+'\n')
    sequences = {}
    total_records = 0
    correct_variable = 0
    incorrect_variable = 0
    quality_filtered = 0
    number_unique = 0
    rejected = open('rejected.fastq', 'w')
    if f.endswith('.gz'):
        records = SeqIO.parse(gzip.open(f, 'rb'), 'fastq')
    else:
        records = SeqIO.parse(f, 'fastq')
    for record in records:
        total_records += 1
        seq_id = record.id
        seq = record.seq
        qual = record.letter_annotations["phred_quality"]
        result = check_variable_region(seq, variable_pattern)
        if result[0]:
            start = result[1]
            end = result[2]
            correct_variable +=1
            variable_qualities = [qual[x] for x in [start,
                start+1,
                start+5,
                start+6,
                start+10,
                start+11,
                start+15,
                start+16,
                start+20,
                start+21,
                start+25,
                start+26]]
            if any(map(lambda x: x < quality_cutoff, variable_qualities)):
                #print variable_qualities
                quality_filtered += 1
            else:
                try:
                    sequences[str(seq[start:end])].append(seq_id)
                except KeyError:
                    number_unique += 1
                    sequences[str(seq[start:end])] = [seq_id]
        else:
            SeqIO.write(record, rejected, 'fastq')
            incorrect_variable += 1
    remaining_sequences = correct_variable - quality_filtered
    average_coverage = float(remaining_sequences)/number_unique
    sys.stderr.write("Total Sequences: {0}\n".format(str(total_records)))
    sys.stderr.write("Correct Variable Sequence: {0}\n".format(str(correct_variable)))
    sys.stderr.write("Incorrect Variable Sequence: {0}\n".format(str(incorrect_variable)))
    sys.stderr.write("Quality Filtered Variable Sequences: {0}\n".format(str(quality_filtered)))
    sys.stderr.write("Sequences Left After Filtering: {0}\n".format(str(remaining_sequences)))
    sys.stderr.write("Number Unique Variables: {0}\n".format(str(number_unique)))
    sys.stderr.write("Average Coverage: {0}\n".format(str(average_coverage)))
    rejected.close()
    counts = {}
    for key in sequences.keys():
        counts[key] = len(sequences[key])
    for key in counts.keys():
        sys.stdout.write(key+'\t'+str(counts[key])+'\n')

def check_variable_region(var_seq, pattern):
    regexp = get_pattern_string(pattern)
    p = re.compile(regexp)
    m = p.search(str(var_seq))
    if m:
        return [True, m.start(), m.end()]
    else:
        return [False]

def get_pattern_string(p):
    p = str(p).upper()
    p = p.replace('N', '[ACGT]') #any base
    p = p.replace('R', '[AG]') #purine
    p = p.replace('Y', '[CT]') #pyrimidine
    p = p.replace('S', '[CG]') #strong
    p = p.replace('W', '[AT]') #weak
    p = p.replace('B', '[TCG]') #not A
    p = p.replace('V', '[ACG]') #not T
    p = p.replace('H', '[ATC]') #not G
    p = p.replace('D', '[ATG]') #not C
    return p

if __name__ == '__main__':
    parser = argparse.ArgumentParser()
    parser.add_argument('file', help="The FASTQ file to bin")
    parser.add_argument('-c', '--cutoff', dest='quality_cutoff', action='store',
            default=30, type=int, help='Quality cutoff for variable bases')
    parser.add_argument('-p' '--pattern', dest='variable_pattern', action='store',
            default='NNATCNNGATSSAAANNGGTNNAACNN', type=str, help='Variable pattern to search for (use degenerate nucleotide codes')
    args = parser.parse_args()
    quality_cutoff = args.quality_cutoff
    variable_pattern = args.variable_pattern
    main(args.file)
